# Supplementary material for: Topical Application of Preserved and Unpreserved Bevacizumab Eye Drops Improves Ocular Surface Parameters in Dogs with Chronic Keratitis: A Pilot Study
Source: Vet Sci. 2026 Apr 17;13(4):388. doi: 10.3390/vetsci13040388 (PMC13120455; doi:10.3390/vetsci13040388)
Supplement: Supplementary file 1 [file vetsci-13-00388-s001.zip]

Archive with 1 entries (1 files):
- vetsci-4188933-supplementary.pdf
